# Supplementary material for: Factors affecting stability of plasma brain-derived neurotrophic factor
Source: Sci Rep. 2020 Nov 19;10:20232. doi: 10.1038/s41598-020-77046-6 (PMC7677545; doi:10.1038/s41598-020-77046-6)
Supplement: Supplementary file 2 — Supplementary Tables. [file 41598_2020_77046_MOESM2_ESM.xlsx]

## Sheet: Title Page
Factors Affecting Stability of Plasma Brain-derived Neurotrophic Factor
Jocelyn M. Wessels1¶, Ravi K. Agarwal2¶, Aamer Somani1, Chris P. Verschoor3, Sanjay K. Agarwal2, and Warren G. Foster1,2*
1Department of Obstetrics and Gynecology, McMaster University, Hamilton, ON, Canada
2Department of Obstetrics & Gynecology and Reproductive Science, University of California, San Diego, La Jolla, California, USA
3Health Sciences North Research Institute, Sudbury, ON, Canada
¶Joint first authors
*Corresponding author: Dr. Warren G. Foster, Ph.D.
Department of Obstetrics & Gynecology, HSC-3N52D
McMaster University,
1280 Main Street, West,
Hamilton, Ontario, Canada
L8S 4K1
Email: fosterw@mcmaster.ca
Running Title: Sample processing and plasma BDNF stability
Keywords: BDNF, anticoagulant, temperature, time, vaccutainer, storage, freeze, thaw, ELISA, endometriosis.

## Sheet: K2 EDTA
Supplemental Table 1. Excel file containing all BDNF values (pg/mL) obtained by ELISA. This file contains 7 spreadsheets of data (BDNF values obtained by ELISA in pg/mL) used
for all analyses in this manuscript.
Participant	Gender	Tube 1
		Time 0	Time 1 month	Time 1 month	Time 3 months	Time 3 months	Time 6 months	Time 6 months	Time 12 months	Time 12 months
		Never frozen	-20C	-80C	-20C	-80C	-20C	-80C	-20C	-80C
1	M	1726.77	2598.68	1474.53	1279.67	2728.18	1444.18	1501.69	3675	3675
2	M	430.465	662.578	592.27	540.89	467.306	714.994	346.752	1504.72	1303.17
3	F	287.966	405.258	9.716	317.093	504.238	308.672	442.379	1399.72	767.032
4	M	31.43	269.528	79.422	318.332	150.717	275.59	0	780.92	439.453
5	F	158.886	102.998	0	213.906	117.719	859.229	0	398.72	248.402
6	F	1402.34	2177.2	1612.06	1272.26	3274.33	1610.27	1314.98	3675	20.58
7	M	403.837	817.516	395.85	791.399	481.404	940.534	403.039	2278.92	1138.15
8	F	520.52	1033.4	813.89	739.613	679.616	1258.04	510.734	2570.12	1876.5
9	F	2788.3	3675	3319.53	3086.09	2862.02	2059.83	2314.17	3675	3675
10	F	0	324.954	87.948	302.092	245.126	313.369	18.445	989.45	457.226
11	M	1862.36	3003.66	2726.2	2052.97	3350.35	3158.79	1366.59	3675	3675
12	F	763.511	1440.54	763.441	749.308	1368.61	1181.62	741.629	2567.28	2092.52
13	M	2387.43	3675	2094.71	3046.46	2157.08	2592.41	1960.5	3675	1903.59
14	F	938.966	2071.76	985.635	1600.91	1179.95	1914.83	1050.62	3675	2987.21
15	F	493.549	1179.82	659.022	963.76	536.515	753.144	490.875	2128.64	1337.55
16	F	0	912.8	249.718	489.167	285.25	764.729	64.064	1512.01	757.12
17	F	1278.04	1411.14	935.641	748.503	764.008	1332.6	536.494	3112.99	2790.63
18	M	1668.51	2390.11	1269.35	1415.09	1910.1	2057.95	1050.9	3675	3553.42
19	M	812.252	938.287	521.045	534.471	825.916	543.858	269.493	1691.19	1925.29
20	M	437.71	806.491	280.168	477.813	334.572	346.808	135.8	1402.48	1231.23
21	M	224.742	290.913	161.105	270.879	431.004	147.035	77.924	790.006	922.586
22	F	478.947	414.589	297.01	386.617	315.7	268.821	103.04	1053.75	842.359
23	F	528.955	597.723	1017.56	470.281	512.029	549.136	276.64	1601.77	1701.03
24	F	827.19	1267.5	786.632	964.95	786.94	1170.19	412.3	3400.85	2403.88

## Sheet: Li Hep plastic
Participant	Gender	Tube 2
		Time 0	Time 1 month	Time 1 month	Time 3 months	Time 3 months	Time 6 months	Time 6 months	Time 12 months	Time 12 months
		Never frozen	-20C	-80C	-20C	-80C	-20C	-80C	-20C	-80C
1	M	2711.44	3643.84	3102.76	1822.83	3675	2311.64	1329.52	3675	3675
2	M	1648.3	3018.02	1716.28	1475.24	2635.98	2316.42	1284.19	3383.52	3675
3	F	2936.88	2754.53	2957.32	2520.2	2488.09	3005.51	2144.04	3675	3675
4	M	745.752	1113.12	820.61	3285.73	1214.22	694.806	928.018	2046.52	1824.89
5	F	1861.54	2646.32	2182.59	1953.61	1877.9	2469.17	1500.66	3675	3675
6	F	2097.14	3605.16	2730.35	2254.61	3661.16	2113.78	2574.7	3675	3675
7	M	1179.34	2192.9	1287.6	1402.4	1515.44	1104.36	654.318	3160.92	3369.95
8	F	1732.66	3138.72	2199.95	2175.3	2378.54	2472.19	1669.12	3675	3675
9	F	1501.56	2121.18	1612.35	1241.13	1367.86	1078.16	868.168	48.202	2386.22
10	F	1494.21	2563.74	2210.89	2081.78	2474.58	2311.95	1866.24	3675	3675
11	M	3192.21	3675	3210.07	2631.89	3675	2835.8	3160.4	3675	3675
12	F	1316.05	2683.58	1700.98	1826.22	1945.82	1627	1072.87	3675	3442.17
13	M	2559.69	3675	3110.08	2299.3	3675	2896.59	2506.4	3675	3675
14	F	1829.31	3254.83	1980.87	2429.99	2301.89	2569.91	1921.13	3675	3675
15	F	1179.39	1961.91	1141.44	1341.17	1460.31	1651.05	1223.04	2666.75	2300.38
16	F	800.709	1760.91	1573.4	1247.64	1503.47	1546.78	1063.41	3214.73	2268.34
17	F	2808.27	2921.49	2152.13	2400.95	2224.62	2313.82	2291.72	3675	3675
18	M	1465.3	1911.45	1598.74	1162.24	1369.94	1680.81	935.221	3675	3174.1
19	M	2752.89	2861.99	1764.55	2075.97	2363.93	2094.18	1707.02	3675	3675
20	M	958.482	1129.75	942.795	594.832	763.182	651.392	353.836	1891.26	1863.89
21	M	1796.42	2022.17	--	1389.75	2079.06	1766.92	986.559	3675	3576.68
22	F	1244.77	1802.71	994.322	1119.8	1663.68	1247.3	823.396	3254.26	2352.39
23	F	2169.16	2638.92	2259.69	1904.21	1943.22	2163.83	1718.75	3675	3675
24	F	2837.36	3675	2690.24	2923	2913.9	2738.39	1764.85	3675	3675

## Sheet: Na Hep plastic
Participant	Gender	Tube 3
		Time 0	Time 1 month	Time 1 month	Time 3 months	Time 3 months	Time 6 months	Time 6 months	Time 12 months	Time 12 months
		Never frozen	-20C	-80C	-20C	-80C	-20C	-80C	-20C	-80C
1	M	2504.91	3573.68	2646.88	2267.56	3506.02	1812.23	2104.66	3675	3675
2	M	1684.89	2383.9	1697.58	1699.59	1876.43	2029.75	1080.72	3443.72	3654.6
3	F	2254.68	2896.78	2314.28	2328.18	2025.78	1827.64	2003.3	3675	3675
4	M	591.871	931.651	641.809	754.67	679.525	1005.71	721.805	3323.32	1603.17
5	F	2420.75	3204.9	2222.5	2467.3	2837.85	2301.27	1849.53	3675	3675
6	F	1865	3409.48	2064.5	1641.88	2817.16	1940.48	1067.66	3675	3675
7	M	1431.81	2277.49	1544.94	1581.62	1451.02	1726.68	1437.7	3480.12	3287.94
8	F	1860.93	3552.28	2409.27	2849.52	2908.35	2267.64	1877.31	3675	3675
9	F	1464.68	2459.22	1321.75	1073.89	2289.13	925.099	1162.05	3675	2584.31
10	F	1404.97	2653.39	2012.35	1884.2	2046.74	1697.07	1733.37	3675	3356.48
11	M	2773.46	3675	2978.65	1909.95	NR	3203.92	1482.89	3675	3675
12	F	1621.77	3513.71	2555.85	2206.34	2502.23	2704.36	1613.76	3675	3675
13	M	2295.47	3607.13	2660	1974.92	3675	2495.32	2771.02	3675	3675
14	F	1754.91	3392.49	2672.82	2443.09	2563.92	2793.17	1925.76	3675	3675
15	F	1409.44	2552.6	1674.75	1416.6	1808.91	1970.99	859.376	3675	2971
16	F	916.454	2221.08	1939.16	1436.67	1834.13	1839.64	1475.77	3675	2172.24
17	F	3105.51	3464.25	2502.95	2607.35	3030.02	1977.13	1627.34	3675	3675
18	M	1003.51	1693.7	1145.35	977.788	1207.05	917.357	754.11	2718.9	2774.12
19	M	3143.97	3217.84	2361.94	1746.46	2462.31	2427.19	NR	3675	83.132
20	M	737.345	1231.28	1172.68	624.204	830.326	648.179	492.849	1406	2049.82
21	M	2809.47	1147.14	1911.48	1611.66	2195.79	2304.36	1754.39	3675	3675
22	F	1150.93	1835.87	1533.54	1168.02	1306.16	1417.7	846.293	3152.18	2394.35
23	F	2295.47	2713.94	1724.81	1802.49	2210.66	2212.69	1995.15	3675	3675
24	F	1625.68	2913.38	1794.84	NR	NR	NR	NR	38.829	74.522

## Sheet: Na Hep glass
Participant	Gender	Tube 4
		Time 0	Time 1 month	Time 1 month	Time 3 months	Time 3 months	Time 6 months	Time 6 months	Time 12 months	Time 12 months
		Never frozen	-20C	-80C	-20C	-80C	-20C	-80C	-20C	-80C
1	M	2152.02	3023.77	1875.64	2251.34	2283.82	1926.32	1511.14	3675	3675
2	M	1839.18	2741.52	1850.77	1939.68	1709.45	1784.28	1183.29	3435.32	3675
3	F	1665.78	2187.32	1759.56	1063.48	1498.81	1418.7	1306.32	3407.32	3360.79
4	M	1096.4	2058.62	1422.42	1096.23	1138.6	1772.2	1242.14	2472.12	2561.26
5	F	1024.85	1430.04	835.142	1104.74	1404.31	1465.61	1003.98	2623.32	2326.21
6	F	1501.94	2502.14	1652.78	1816.65	1733.8	1501.93	NR	9.52	0
7	M	752.458	1191.68	953.505	669.627	1138.73	795.305	637.196	2043.72	1734.78
8	F	949.431	1639.48	1087.69	892.297	1112.48	1165.53	1098.15	2327.92	2023.11
9	F	934.332	1733.22	1176.33	1207.6	1176.55	1177.48	759.164	3004.89	2190.08
10	F	968.66	803.18	624.925	625.415	1529.91	988.288	427.161	1210.92	1054.55
11	M	2492	3510.14	3247.24	2933.78	2764.12	2488.61	1836.77	3675	3675
12	F	1086.48	2169.92	1453.13	1282.16	2042.46	1821.58	1244.69	3675	2277.46
13	M	1728.41	2992.28	1827.15	2230.75	2111.56	2244.91	1654.26	3675	3675
14	F	1566.05	3053.6	2182.23	2037.41	2049.76	2820.44	1512.37	3675	3568.43
15	F	596.841	970.172	629.44	562.828	715.407	661.514	513.884	1717.65	1174.23
16	F	703.969	1861.83	1145.51	1592.37	1407.43	1128.65	886.319	2995.36	1740.53
17	F	1428.05	1507.35	1457.98	1126.19	1579.05	1532.96	932.078	3368.53	3024.7
18	M	1099.53	1856.53	1141.54	1329.36	1883.97	1477.2	922.446	3257.05	2975.06
19	M	2136.09	2124.6	1732.93	1296.42	1611.06	1292.02	1374.37	3675	3675
20	M	772.009	1719.05	1337.53	904.512	1078.16	738.08	721.952	2308.06	2369.37
21	M	987.966	709.366	523.194	505.4	546.903	445.676	426.804	1312.1	1152.41
22	F	1143.56	1511.39	1385.71	1334.07	1841.25	1437.46	1075.14	3180.05	2377.61
23	F	2044.65	2546.15	1428.65	1511.97	2014.34	1980.5	1714.68	3675	3646.01
24	F	1642.82	3142.66	2063.1	1689.06	3399.25	1865.33	1072.42	3675	3675

## Sheet: Gel Li Hep
Participant	Gender	Tube 5
		Time 0	Time 1 month	Time 1 month	Time 3 months	Time 3 months	Time 6 months	Time 6 months	Time 12 months	Time 12 months
		Never frozen	-20C	-80C	-20C	-80C	-20C	-80C	-20C	-80C
1	M	2451.25	3675	2703.85	2443.48	2589.67	2718.14	1985.28	3675	3675
2	M	1658.46	2695.59	2171.43	1681.36	1873.05	2045.27	1743.17	3646.72	3675
3	F	2167.07	3238.4	2574.73	2691.15	2958.82	2675.63	1222.87	3675	3675
4	M	1942.04	3554.6	2698.97	1930.33	2636.99	2034.91	1318.65	3675	3675
5	F	1885.73	2930.62	1755.82	1670.38	2181.05	2069.13	1766.32	3.92	3675
6	F	1579.39	2924.24	2303.07	2047.44	3063.4	2131.21	1321.01	3675	3675
7	M	1411.89	2247.64	1398.95	1367.86	1984.65	1312.81	969.92	3675	3324.41
8	F	1448.89	2508.57	2123.3	1565.35	1871.74	2027.68	1710.7	3354.12	3370.67
9	F	1423.81	2737.53	1269.35	1681.95	1753.65	1027.91	1211.83	3675	2709.48
10	F	207.627	1744.02	1857.36	1592.26	1312.28	1453.59	1322.28	3197.3	2233.36
11	M	2509.09	3675	2196.54	2580.55	2579.54	2475.93	2841.15	3675	3675
12	F	1401.94	2834.8	3211.47	1521.74	1816.79	2036.86	1598.48	3675	3207.58
13	M	1374.96	1731.1	1614.63	1082.37	1569.71	1910.08	1352.17	24.577	2200.35
14	F	1784.13	3404.92	2840.39	2733.93	3168.84	2648.58	2010.37	3675	3675
15	F	981.274	2044.57	1420.06	1472.62	1375.69	NR	992.194	2914.95	2142.25
16	F	896.819	2543.27	1387.06	1547.14	2005.06	1721.83	1792.11	3381.23	2368.89
17	F	2376.56	2709.98	1886.23	2092.34	2163.24	2432.29	1829.83	3675	3675
18	M	1691.82	2862.34	1456.3	1318.79	1972.96	1419.96	1305.07	3246.34	3675
19	M	2141.67	2634.17	1980.63	1937.39	2563.92	2049.8	1247.72	3675	3675
20	M	917.042	1407	1275.02	1029.66	756.406	1007.94	757.687	2433.7	2314.16
21	M	963.858	1226.14	645.358	782.005	996.59	993.195	715.085	3675	1768.28
22	F	719.411	1124.97	797.286	824.817	820.589	1154.69	364.483	1882.41	2053.14
23	F	2423.18	3248.03	2115.19	1652.36	2234.96	2499.48	1534.27	3675	3675
24	F	2062.98	3675	2826.03	2799.34	3558.76	2813.47	2501.6	3675	3675

## Sheet: Freeze-thaw
	Freeze-thaw cycle
Patient	1	2	3
3	860	2459.03	3980.67
5	397.69	3047.52	4054
7	510.77	1098.12	1098.44
10	623.85	1545.7	1837.33
14	700	1329.03	1571.78
17	226.15	289.64	480.11
24	1126.15	1241.15	967.23
32	1103.08	1417.3	2614
37	520.31	1321.57	2242.33
38	237.23	776.1	1384.56
40	772.62	2072	2624.56
41	169.54	614.22	2615.11
45	648	1536.62	1589
46	568	1406.7	1873.44
ASCH01	361.85	821.4	3167.33
ASCH03	335.69	1033.54	3102.89

## Sheet: Inter-assay CV
T0 Plate 1	OD	Mean OD	T0 plate 2	OD	Mean OD	T0 plate 3	OD	Mean OD	T0 MEAN	T1 plate 1 -20	OD	Mean OD	T1 plate 2 -20	OD	Mean OD	T1 plate 3 -20	OD	Mean OD	T1 plate 1 -80	OD	Mean OD	T1 plate 2 -80	OD	Mean OD	T1 plate 3 -80	OD	Mean OD	T1 MEAN	T3 plate 1 -20	OD	Mean OD	T3 plate 2 -20	OD	Mean OD	T3 plate 3 -20	OD	Mean OD	T3 plate 1 -80	OD	Mean OD	T3 plate 2 -80	OD	Mean OD	T3 plate 3 -80	OD	Mean OD	T3 MEAN	T6 plate 1 -20	OD
500	0.904	0.9405	500	1.146	1.1835	500	1.081	0.9385	1.02083	500	1.061	1.032	500	1.039	1.058	500	1.112	1.0675	500	0.875	0.859	500	0.798	0.8005	500	0.779	0.7755	0.932083	500	0.924	0.9275	500	0.746	0.738	500	0.874	0.9335	500	1.046	1.022	500	1.152	1.14	500	0.955	0.9395	0.950083	500	0.996
500	0.977		500	1.221		500	0.796			500	1.003		500	1.077		500	1.023		500	0.843		500	0.803		500	0.772			500	0.931		500	0.73		500	0.993		500	0.998		500	1.128		500	0.924			500	1.002
250	0.578	0.5965	250	0.923	0.8915	250	0.625	0.619	0.702333	250	0.592	0.572	250	0.591	0.595	250	0.63	0.589	250	0.526	0.5215	250	0.439	0.434	250	0.458	0.4605	0.528667	250	0.558	0.5645	250	0.461	0.475	250	0.58	0.5575	250	0.596	0.596	250	0.677	0.682	250	0.566	0.5535	0.571417	250	0.607
250	0.615		250	0.86		250	0.613			250	0.552		250	0.599		250	0.548		250	0.517		250	0.429		250	0.463			250	0.571		250	0.489		250	0.535		250	0.596		250	0.687		250	0.541			250	0.575
125	0.39	0.393	125	0.588	0.5725	125	0.356	0.351	0.438833	125	0.339	0.341	125	0.362	0.359	125	0.366	0.356	125	0.324	0.318	125	0.291	0.2795	125	0.293	0.294	0.324583	125	0.332	0.3295	125	0.272	0.2795	125	0.356	0.338	125	0.342	0.348	125	0.397	0.3945	125	0.336	0.3345	0.337333	125	0.384
125	0.396		125	0.557		125	0.346			125	0.343		125	0.356		125	0.346		125	0.312		125	0.268		125	0.295			125	0.327		125	0.287		125	0.32		125	0.354		125	0.392		125	0.333			125	0.374
62.5	0.277	0.248	62.5	0.641	0.489	62.5	0.232	0.2215	0.3195	62.5	0.223	0.2225	62.5	0.224	0.2245	62.5	0.233	0.2235	62.5	0.203	0.2125	62.5	0.187	0.181	62.5	0.198	0.195	0.209833	62.5	0.196	0.1945	62.5	0.173	0.1735	62.5	0.212	0.209	62.5	0.208	0.207	62.5	0.232	0.2305	62.5	0.206	0.207	0.203583	62.5	0.251
62.5	0.219		62.5	0.337		62.5	0.211			62.5	0.222		62.5	0.225		62.5	0.214		62.5	0.222		62.5	0.175		62.5	0.192			62.5	0.193		62.5	0.174		62.5	0.206		62.5	0.206		62.5	0.229		62.5	0.208			62.5	0.238
31.25	0.152	0.154	31.25	0.183	0.1745	31.25	0.144	0.1465	0.158333	31.3	0.162	0.162	31.3	0.157	0.1575	31.3	0.153	0.15	31.3	0.163	0.1585	31.3	0.137	0.139	31.3	0.139	0.1425	0.151583	31.3	0.138	0.1375	31.3	0.12	0.124	31.3	0.147	0.148	31.3	0.139	0.139	31.3	0.15	0.1475	31.3	0.139	0.138	0.139	31.3	0.226
31.25	0.156		31.25	0.166		31.25	0.149			31.3	0.162		31.3	0.158		31.3	0.147		31.3	0.154		31.3	0.141		31.3	0.146			31.3	0.137		31.3	0.128		31.3	0.149		31.3	0.139		31.3	0.145		31.3	0.137			31.3	0.185
15.6	0.107	0.111	15.6	0.142	0.1325	15.6	0.105	0.107	0.116833	15.6	0.128	0.131	15.6	0.13	0.131	15.6	0.127	0.1235	15.6	0.121	0.123	15.6	0.113	0.112	15.6	0.122	0.124	0.124083	15.6	0.116	0.111	15.6	0.097	0.0975	15.6	0.111	0.109	15.6	0.104	0.104	15.6	0.11	0.1085	15.6	0.107	0.1065	0.106083	15.6	0.145
15.6	0.115		15.6	0.123		15.6	0.109			15.6	0.134		15.6	0.132		15.6	0.12		15.6	0.125		15.6	0.111		15.6	0.126			15.6	0.106		15.6	0.098		15.6	0.107		15.6	0.104		15.6	0.107		15.6	0.106			15.6	0.14
7.8	0.092	0.0935	7.8	0.095	0.1015	7.8	0.086	0.087	0.094	7.8	0.113	0.117	7.8	0.112	0.115	7.8	0.114	0.1085	7.8	0.111	0.111	7.8	0.107	0.1055	7.8	0.11	0.111	0.111333	7.8	0.098	0.0935	7.8	0.085	0.086	7.8	0.098	0.096	7.8	0.092	0.092	7.8	0.093	0.091	7.8	0.092	0.0925	0.0918333	7.8	0.133
7.8	0.095		7.8	0.108		7.8	0.088			7.8	0.121		7.8	0.118		7.8	0.103		7.8	0.111		7.8	0.104		7.8	0.112			7.8	0.089		7.8	0.087		7.8	0.094		7.8	0.092		7.8	0.089		7.8	0.093			7.8	0.129
[truncated: 42 more columns]
